# Supplementary material for: The Impact of Cancer-Associated Fibroblasts on the Biology and Progression of Colorectal Carcinomas
Source: Genes (Basel). 2024 Feb 6;15(2):209. doi: 10.3390/genes15020209 (PMC10888097; doi:10.3390/genes15020209)
Supplement: Supplementary file 1 [file genes-15-00209-s001.zip]

Archive with 2 entries (2 files):
- Supplement-Figure.pdf
- Supplement-Table.pdf
